# Supplementary material for: Demographic and ecogeographic factors limit wild grapevine spread at the southern edge of its distribution range
Source: Ecol Evol. 2021 May 8;11(11):6657–71. doi: 10.1002/ece3.7519 (PMC8207413; doi:10.1002/ece3.7519)
Supplement: Supplementary file 2 — Supplementary Material [file ECE3-11-6657-s002.R]

Scripts

library(reshape2)
library(ggplot2)
library(Gifi)
library(hierfstat)
library(ape)
library(poppr)
library(PopGenReport)


######################################## PCA for OIV descriptions:

pca<-princals(OIV)

# Assign samples to groups
df_out <- as.data.frame(pca$objectscores)
df_out$group <- sapply( strsplit(as.character(row.names(OIV)), "_"), "[[", 1)

# plot PCA
theme<-theme(panel.background = element_blank(),panel.border=element_rect(fill=NA),panel.grid.major = element_blank(),panel.grid.minor = element_blank(),strip.background=element_blank(),axis.text.x=element_text(colour="black"),axis.text.y=element_text(colour="black"),axis.ticks=element_line(colour="black"),plot.margin=unit(c(1,1,1,1),"line"))
p <- ggplot(df_out,aes(x=D1,y=D2,color=group ))
p <- p+geom_point()+theme
p

######################################## Generate Heatmap
data <- as.matrix(Fst)

#get lower part of the table to matrix

get_lower_tri <- function(data){
 data[lower.tri(data)] <- NA
  return(data)
}

lower_tri <- get_lower_tri(data)
# reshape correlation matrix
melted_data <- melt(lower_tri, na.rm = TRUE)

#heatmap
heat_map<-ggplot(data = melted_data, aes(Var2, Var1, fill = value))+
  geom_tile(color = "white")+
  scale_fill_gradient2(name="FST value") +
  theme_minimal()+ 
  theme(axis.text.x = element_text(angle = 0, vjust = 1, 
                                   size = 10, hjust =0.5))+
  coord_fixed()

# add values in map 
heat_map + 
  geom_text(aes(Var2, Var1, label = value), color = "black", size = 4)

######################################## Wilcoxon signed-rank test
wilcox.test(OIV001 ~ N, data = OIV, exact = FALSE)->W.t_OIV001

########################################Bruvo's distance for Microsatellites
# tests for inconsistent repeat lengths in microsatellite data
ssr <- rep(2, nLoc(SSR))
test_replen(SSR, ssr)
# calculate the Bruvo's with bootstraping distance over all loci in a population
 hauss.nj.bruvo <- bruvo.boot (SSR, ssr, sample=1000, tree="nj", showtree=TRUE, cutoff=50, quiet=FALSE)

######################################## Null allele frequencies


# generate null_allele_report
null.all(data)->null_report

# summary of null alleles analysis
null_report[["null.allele.freq"]][["summary1"]]->null_allele_summary
